# Supplementary material for: Wastewater Metavirome Diversity: Exploring Replicate Inconsistencies and Bioinformatic Tool Disparities
Source: Int J Environ Res Public Health. 2025 Apr 30;22(5):707. doi: 10.3390/ijerph22050707 (PMC12111215; doi:10.3390/ijerph22050707)
Supplement: Supplementary file 1 [file ijerph-22-00707-s001.zip]

Archive with 10 entries (9 files):
- Supplementary_Figure_S1.pdf
- Supplementary_Material.pdf
- tables_and_data_for_paper.xlsx
- __MACOSX/
- __MACOSX/._Supplementary_Figure_S1.pdf
- __MACOSX/._supplementary_info
- __MACOSX/._Supplementary_Material.pdf
- __MACOSX/._tables_and_data_for_paper.xlsx
- __MACOSX/._~$tables_and_data_for_paper.xlsx
- ~$tables_and_data_for_paper.xlsx
