# Supplementary material for: Wastewater Metavirome Diversity: Exploring Replicate Inconsistencies and Bioinformatic Tool Disparities
Source: Int J Environ Res Public Health. 2025 Apr 30;22(5):707. doi: 10.3390/ijerph22050707 (PMC12111215; doi:10.3390/ijerph22050707)
Supplement: Supplementary file 1 [file ijerph-22-00707-s001.zip › tables_and_data_for_paper.xlsx]

## Sheet: Supplementary Table S1
Treament_Plant	Step	SampleID	Replicate/Pool	Sample Number	Volume Collected (L)	Concentration	Number of raw reads
WWTP 1	Step 1	A	Replicate	1	1	114.03	3209246
WWTP 1	Step 1	A	Replicate	2	1	112.76	4990332
WWTP 1	Step 1	A	Replicate	3	1	102.75	3396360
WWTP 1	Step 1	A	Pool	5	1	50	200942
WWTP 1	Step 2	B	Replicate	1	10	101.23	6827732
WWTP 1	Step 2	B	Replicate	2	10	96.03	1602524
WWTP 1	Step 2	B	Replicate	3	10	103.74	959348
WWTP 1	Step 2	B	Pool	5	10	50	1253304
WWTP 1	Step 3	C	Replicate	1	10	70.36	1320678
WWTP 1	Step 3	C	Replicate	2	10	80.61	887420
WWTP 1	Step 3	C	Replicate	3	10	61.14	829616
WWTP 1	Step 3	C	Pool	5	10	50	294302
WWTP 1	Step 4	D	Replicate	1	10	69.9	924716
WWTP 1	Step 4	D	Replicate	2	10	72.55	844362
WWTP 1	Step 4	D	Replicate	3	10	74.5	1404672
WWTP 1	Step 4	D	Pool	5	10	50	1311630
WWTP 2	Step 1	E	Replicate	1	1	65.56	829822
WWTP 2	Step 1	E	Replicate	2	1	62.08	299056
WWTP 2	Step 1	E	Replicate	3	1	68.85	458342
WWTP 2	Step 1	E	Pool	5	1	50	132416
WWTP 2	Step 2	F	Replicate	1	10	81.65	1532474
WWTP 2	Step 2	F	Replicate	2	10	102.46	1573236
WWTP 2	Step 2	F	Replicate	3	10	75.71	423008
WWTP 2	Step 2	F	Pool	5	10	50	3733250
WWTP 2	Step 3	G	Replicate	1	10	82.16	776692
WWTP 2	Step 3	G	Replicate	2	10	83.62	279222
WWTP 2	Step 3	G	Replicate	3	10	96.73	477456
WWTP 2	Step 3	G	Pool	5	10	50	508704
WWTP 2	Step 4	H	Replicate	1	10	65.41	1899016
WWTP 2	Step 4	H	Replicate	2	10	85.54	414040
WWTP 2	Step 4	H	Replicate	3	10	94.55	644258
WWTP 2	Step 4	H	Pool	5	10	50	1667124
RNA quantification and quality ratios

## Sheet: Supplementary Table S2
SampleID	Sample	Replicate	Software	treatment_plant	collection_step	Raw_reads	Number_of_all_reads	Number_of_all_viral_reads	Number_of_all_non_viral_reads	Number_of_undefined_reads	Number_of_non_phage_reads	Number_of_only_phage_reads	Number_of_full_id_non_phage_reads	Number_of_partially_identified_non_phage_reads	Number_of_full_id_phage_reads	Number_of_partially_identified_phage_reads	Number_of_total_pathogenic_IDs	Number_of_viral_pathogenic_IDs	Number_of_non_viral_pathogenic_IDs	Number_of_non_phage_pathogenic_IDs	Number_of_phage_pathogenic_IDs	Number_of_crassphages_reads	Number_of_poly_reads	Number_of_adeno_reads	Number_of_boca_reads	Software_long	Proportion_raw_vs_viral	Viral_Proportion_vs_all_reads	Non_phage_proportion	Phage_proportion	Treatment_Step	Fully_ID_Non_Phage_Prop	Partial_ID_Non_Phage_Prop	Fully_ID_Phage_Prop	Partial_ID_Phage_Prop	Observed	Shannon	Simpson
A1_CZID	A1	1	CZID	WWTP 1	Step 1	3209246	40058	7370	31173	1515	4687	2683	1015	3672	405	2278	20	19	1	19	0	442	4	24	0	CZ.ID	0.00229649	0.183983	0.635957	0.364043	WWTP 1 - Step 1	0.216556	0.783444	0.15095	0.84905	77	2.34134	0.787959
A1_GD	A1	1	GD	WWTP 1	Step 1	3209246	5317	5317	0	0	1259	4058	1063	196	642	3416	13	13	0	13	0	150	2	12	1	Genome Detective	0.00165678	1	0.236788	0.763212	WWTP 1 - Step 1	0.844321	0.155679	0.158206	0.841794	40	2.01357	0.710205
A1_INSA	A1	1	INSA	WWTP 1	Step 1	3209246	910	910	0	0	720	190	464	256	190	0	2	2	0	2	0	190	0	0	0	INSaFLU-TELEVIR	0.000283556	1	0.791209	0.208791	WWTP 1 - Step 1	0.644444	0.355556	1	0	6	1.36838	0.70571
A1_KR	A1	1	KR	WWTP 1	Step 1	3209246	1759	1759	0	0	236	1523	116	120	50	1473	7	7	0	7	0	195	0	3	5	Kraken2	0.000548104	1	0.134167	0.865833	WWTP 1 - Step 1	0.491525	0.508475	0.0328299	0.96717	22	2.30083	0.847495
A2_CZID	A2	2	CZID	WWTP 1	Step 1	4990332	19785	1442	17755	588	506	936	184	322	13	923	8	7	1	7	0	11	0	12	0	CZ.ID	0.000288959	0.0728835	0.350902	0.649098	WWTP 1 - Step 1	0.363636	0.636364	0.0138889	0.986111	32	2.94932	0.923179
A2_GD	A2	2	GD	WWTP 1	Step 1	4990332	1277	1277	0	0	534	743	182	352	418	325	4	4	0	4	0	4	0	6	0	Genome Detective	0.000255895	1	0.418168	0.581832	WWTP 1 - Step 1	0.340824	0.659176	0.562584	0.437416	25	2.77873	0.909829
A2_INSA	A2	2	INSA	WWTP 1	Step 1	4990332	852	852	0	0	698	154	442	256	154	0	3	3	0	3	0	154	0	0	0	INSaFLU-TELEVIR	0.00017073	1	0.819249	0.180751	WWTP 1 - Step 1	0.633238	0.366762	1	0	8	1.27969	0.661193
A2_KR	A2	2	KR	WWTP 1	Step 1	4990332	67	67	0	0	58	9	48	10	2	7	2	2	0	2	0	2	0	3	0	Kraken2	1.3426e-05	1	0.865672	0.134328	WWTP 1 - Step 1	0.827586	0.172414	0.222222	0.777778	11	2.1563	0.851954
A3_CZID	A3	3	CZID	WWTP 1	Step 1	3396360	20650	1166	19166	318	595	571	198	397	50	521	11	10	1	10	0	54	0	0	8	CZ.ID	0.000343309	0.0564649	0.510292	0.489708	WWTP 1 - Step 1	0.332773	0.667227	0.0875657	0.912434	39	2.81132	0.899583
A3_GD	A3	3	GD	WWTP 1	Step 1	3396360	662	662	0	0	322	340	203	119	248	92	5	5	0	5	0	6	0	0	4	Genome Detective	0.000194915	1	0.486405	0.513595	WWTP 1 - Step 1	0.630435	0.369565	0.729412	0.270588	24	2.42534	0.836818
A3_INSA	A3	3	INSA	WWTP 1	Step 1	3396360	3156	3156	0	0	2728	428	1724	1004	428	0	2	2	0	2	0	428	0	0	0	INSaFLU-TELEVIR	0.00092923	1	0.864385	0.135615	WWTP 1 - Step 1	0.631965	0.368035	1	0	10	1.31862	0.671441
A3_KR	A3	3	KR	WWTP 1	Step 1	3396360	117	117	0	0	53	64	24	29	8	56	3	3	0	3	0	30	0	0	3	Kraken2	3.44486e-05	1	0.452991	0.547009	WWTP 1 - Step 1	0.45283	0.54717	0.125	0.875	12	2.18812	0.85631
A5_CZID	A5	5	CZID	WWTP 1	Step 1	200942	33810	153	32531	1126	133	20	42	91	0	20	240	4	236	4	0	0	0	0	0	CZ.ID	0.000761414	0.00452529	0.869281	0.130719	WWTP 1 - Step 1	0.315789	0.684211	0	1	14	2.20325	0.857618
A5_GD	A5	5	GD	WWTP 1	Step 1	200942	122	122	0	0	40	82	38	2	0	82	2	2	0	2	0	0	0	0	0	Genome Detective	0.00060714	1	0.327869	0.672131	WWTP 1 - Step 1	0.95	0.05	0	1	5	1.16673	0.614958
A5_INSA	A5	5	INSA	WWTP 1	Step 1	200942	48	48	0	0	48	0	24	24	0	0	0	0	0	0	0	0	0	0	0	INSaFLU-TELEVIR	0.000238875	1	1	0	WWTP 1 - Step 1	0.5	0.5			2	0.693147	0.5
A5_KR	A5	5	KR	WWTP 1	Step 1	200942	24132	41	0	24091	9	32	7	2	0	32	1	1	0	1	0	0	0	0	0	Kraken2	0.000204039	0.00169899	0.219512	0.780488	WWTP 1 - Step 1	0.777778	0.222222	0	1	3	0.683739	0.37037
B1_CZID	B1	1	CZID	WWTP 1	Step 2	6827732	54851	9619	43071	2161	6052	3567	1083	4969	723	2844	23	22	1	22	0	751	4	12	32	CZ.ID	0.00140881	0.175366	0.629171	0.370829	WWTP 1 - Step 2	0.178949	0.821051	0.202691	0.797309	86	2.00247	0.711373
B1_GD	B1	1	GD	WWTP 1	Step 2	6827732	7429	7403	0	26	1922	5481	1593	329	762	4719	12	12	0	12	0	360	6	6	20	Genome Detective	0.00108425	0.9965	0.259624	0.740376	WWTP 1 - Step 2	0.828824	0.171176	0.139026	0.860974	44	2.03089	0.768382
B1_INSA	B1	1	INSA	WWTP 1	Step 2	6827732	52	52	0	0	52	0	36	16	0	0	1	1	0	1	0	0	0	0	0	INSaFLU-TELEVIR	7.616e-06	1	1	0	WWTP 1 - Step 2	0.692308	0.307692			5	1.46433	0.742604
B1_KR	B1	1	KR	WWTP 1	Step 2	6827732	2323	2323	0	0	309	2014	128	181	94	1920	9	9	0	9	0	424	4	1	6	Kraken2	0.00034023	1	0.133018	0.866982	WWTP 1 - Step 2	0.414239	0.585761	0.0466733	0.953327	23	2.12867	0.824572
B2_CZID	B2	2	CZID	WWTP 1	Step 2	1602524	6876	2561	3480	835	486	2075	92	394	13	2062	3	2	1	2	0	11	0	0	0	CZ.ID	0.0015981	0.372455	0.18977	0.81023	WWTP 1 - Step 2	0.1893	0.8107	0.00626506	0.993735	16	2.37492	0.8869
B2_GD	B2	2	GD	WWTP 1	Step 2	1602524	368	368	0	0	51	317	31	20	16	301	0	0	0	0	0	0	0	0	0	Genome Detective	0.000229638	1	0.138587	0.861413	WWTP 1 - Step 2	0.607843	0.392157	0.0504732	0.949527	4	1.17299	0.644898
B2_INSA	B2	2	INSA	WWTP 1	Step 2	1602524	18	18	0	0	14	4	8	6	0	4	0	0	0	0	0	0	0	0	0	INSaFLU-TELEVIR	1.12323e-05	1	0.777778	0.222222	WWTP 1 - Step 2	0.571429	0.428571	0	1	2	0.682908	0.489796
B2_KR	B2	2	KR	WWTP 1	Step 2	1602524	32	32	0	0	17	15	10	7	1	14	0	0	0	0	0	0	0	0	0	Kraken2	1.99685e-05	1	0.53125	0.46875	WWTP 1 - Step 2	0.588235	0.411765	0.0666667	0.933333	4	1.26541	0.702222
B3_CZID	B3	3	CZID	WWTP 1	Step 2	959348	2078	347	1627	104	162	185	51	111	12	173	5	4	1	4	0	12	0	0	12	CZ.ID	0.000361704	0.166987	0.466859	0.533141	WWTP 1 - Step 2	0.314815	0.685185	0.0648649	0.935135	11	2.27775	0.886614
B3_GD	B3	3	GD	WWTP 1	Step 2	959348	197	197	0	0	67	130	36	31	29	101	1	1	0	1	0	2	0	0	8	Genome Detective	0.000205348	1	0.340102	0.659898	WWTP 1 - Step 2	0.537313	0.462687	0.223077	0.776923	5	1.48977	0.759003
B3_KR	B3	3	KR	WWTP 1	Step 2	959348	36	36	0	0	13	23	10	3	0	23	1	1	0	1	0	11	0	0	5	Kraken2	3.75255e-05	1	0.361111	0.638889	WWTP 1 - Step 2	0.769231	0.230769	0	1	3	1.07339	0.650888
B5_CZID	B5	5	CZID	WWTP 1	Step 2	1253304	65712	1819	52526	11367	584	1235	205	379	16	1219	682	15	667	15	0	11	0	4	4	CZ.ID	0.00145136	0.0276814	0.321056	0.678944	WWTP 1 - Step 2	0.351027	0.648973	0.0129555	0.987045	51	3.18354	0.928105
B5_GD	B5	5	GD	WWTP 1	Step 2	1253304	1380	1380	0	0	460	920	150	310	305	615	9	9	0	9	0	4	0	3	2	Genome Detective	0.00110109	1	0.333333	0.666667	WWTP 1 - Step 2	0.326087	0.673913	0.331522	0.668478	22	2.42535	0.848569
B5_INSA	B5	5	INSA	WWTP 1	Step 2	1253304	94	94	0	0	94	0	84	10	0	0	0	0	0	0	0	0	0	0	0	INSaFLU-TELEVIR	7.50018e-05	1	1	0	WWTP 1 - Step 2	0.893617	0.106383			3	0.705373	0.385695
B5_KR	B5	5	KR	WWTP 1	Step 2	1253304	347885	287	0	347598	192	95	170	22	0	95	4	4	0	4	0	4	0	1	0	Kraken2	0.000228995	0.000824985	0.66899	0.33101	WWTP 1 - Step 2	0.885417	0.114583	0	1	14	1.09929	0.431634
C1_CZID	C1	1	CZID	WWTP 1	Step 3	1320678	59427	13506	43011	2910	8892	4614	2424	6468	569	4045	23	22	1	22	0	580	28	12	76	CZ.ID	0.0102266	0.22727	0.658374	0.341626	WWTP 1 - Step 3	0.272605	0.727395	0.12332	0.87668	96	2.00801	0.716721
C1_GD	C1	1	GD	WWTP 1	Step 3	1320678	6040	6040	0	0	2951	3089	2491	460	460	2629	16	16	0	16	0	65	16	6	37	Genome Detective	0.00457341	1	0.488576	0.511424	WWTP 1 - Step 3	0.844121	0.155879	0.148916	0.851084	52	1.71119	0.574086
C1_INSA	C1	1	INSA	WWTP 1	Step 3	1320678	4	4	0	0	0	4	0	0	0	4	0	0	0	0	0	0	0	0	0	INSaFLU-TELEVIR	3.02875e-06	1	0	1	WWTP 1 - Step 3			0	1
C1_KR	C1	1	KR	WWTP 1	Step 3	1320678	1787	1787	0	0	444	1343	200	244	62	1281	7	7	0	7	0	261	10	2	13	Kraken2	0.00135309	1	0.248461	0.751539	WWTP 1 - Step 3	0.45045	0.54955	0.0461653	0.953835	29	2.41782	0.85579
C2_CZID	C2	2	CZID	WWTP 1	Step 3	887420	12629	1196	11082	351	293	903	92	201	18	885	5	4	1	4	0	5	0	16	0	CZ.ID	0.00134773	0.0947027	0.244983	0.755017	WWTP 1 - Step 3	0.313993	0.686007	0.0199336	0.980066	19	2.40587	0.874259
C2_GD	C2	2	GD	WWTP 1	Step 3	887420	114	114	0	0	41	73	21	20	24	49	2	2	0	2	0	0	0	8	0	Genome Detective	0.000128462	1	0.359649	0.640351	WWTP 1 - Step 3	0.512195	0.487805	0.328767	0.671233	8	1.87386	0.826223
C2_INSA	C2	2	INSA	WWTP 1	Step 3	887420	4	4	0	0	4	0	4	0	0	0	0	0	0	0	0	0	0	0	0	INSaFLU-TELEVIR	4.50745e-06	1	1	0	WWTP 1 - Step 3	1	0			1	0	0
C2_KR	C2	2	KR	WWTP 1	Step 3	887420	33	33	0	0	9	24	6	3	8	16	1	1	0	1	0	2	0	4	0	Kraken2	3.71865e-05	1	0.272727	0.727273	WWTP 1 - Step 3	0.666667	0.333333	0.333333	0.666667	4	1.21489	0.666667
C3_CZID	C3	3	CZID	WWTP 1	Step 3	829616	3020	714	2168	138	300	414	113	187	18	396	7	6	1	6	0	16	0	0	4	CZ.ID	0.000860639	0.236424	0.420168	0.579832	WWTP 1 - Step 3	0.376667	0.623333	0.0434783	0.956522	28	2.59395	0.869978
C3_GD	C3	3	GD	WWTP 1	Step 3	829616	282	282	0	0	142	140	100	42	6	134	2	2	0	2	0	0	0	0	2	Genome Detective	0.000339916	1	0.503546	0.496454	WWTP 1 - Step 3	0.704225	0.295775	0.0428571	0.957143	13	2.18866	0.849325
C3_INSA	C3	3	INSA	WWTP 1	Step 3	829616	30	30	0	0	30	0	16	14	0	0	0	0	0	0	0	0	0	0	0	INSaFLU-TELEVIR	3.61613e-05	1	1	0	WWTP 1 - Step 3	0.533333	0.466667			3	0.990835	0.604444
C3_KR	C3	3	KR	WWTP 1	Step 3	829616	49	49	0	0	21	28	18	3	12	16	3	3	0	3	0	2	0	0	2	Kraken2	5.90635e-05	1	0.428571	0.571429	WWTP 1 - Step 3	0.857143	0.142857	0.428571	0.571429	10	2.10829	0.857143
C5_CZID	C5	5	CZID	WWTP 1	Step 3	294302	1964	60	1592	312	15	45	4	11	2	43	81	0	81	0	0	0	0	0	0	CZ.ID	0.000203872	0.0305499	0.25	0.75	WWTP 1 - Step 3	0.266667	0.733333	0.0444444	0.955556	2	0.693147	0.5
C5_GD	C5	5	GD	WWTP 1	Step 3	294302	14	14	0	0	0	14	0	0	4	10	0	0	0	0	0	0	0	0	0	Genome Detective	4.75702e-05	1	0	1	WWTP 1 - Step 3			0.285714	0.714286
C5_KR	C5	5	KR	WWTP 1	Step 3	294302	34106	10	0	34096	6	4	2	4	1	3	0	0	0	0	0	0	0	0	0	Kraken2	3.39787e-05	0.000293204	0.6	0.4	WWTP 1 - Step 3	0.333333	0.666667	0.25	0.75	3	1.09861	0.666667
D1_CZID	D1	1	CZID	WWTP 1	Step 4	924716	61909	15366	42373	4170	2794	12572	1364	1430	2800	9772	17	16	1	16	0	66	0	12	0	CZ.ID	0.016617	0.248203	0.18183	0.81817	WWTP 1 - Step 4	0.488189	0.511811	0.222717	0.777283	71	2.39323	0.747451
D1_GD	D1	1	GD	WWTP 1	Step 4	924716	288464	288464	0	0	828	287636	386	442	283835	3801	12	12	0	12	0	10	8	9	2	Genome Detective	0.311949	1	0.00287038	0.99713	WWTP 1 - Step 4	0.466184	0.533816	0.986785	0.0132146	37	3.01046	0.923981
D1_INSA	D1	1	INSA	WWTP 1	Step 4	924716	4	4	0	0	4	0	4	0	0	0	0	0	0	0	0	0	0	0	0	INSaFLU-TELEVIR	4.32565e-06	1	1	0	WWTP 1 - Step 4	1	0			1	0	0
D1_KR	D1	1	KR	WWTP 1	Step 4	924716	158295	158295	0	0	154	158141	113	41	157737	404	6	6	0	6	0	40	1	5	0	Kraken2	0.171182	1	0.000972867	0.999027	WWTP 1 - Step 4	0.733766	0.266234	0.997445	0.00255468	26	2.72716	0.898036
D2_CZID	D2	2	CZID	WWTP 1	Step 4	844362	7651	2319	4474	858	401	1918	97	304	7	1911	11	10	1	10	0	6	0	20	4	CZ.ID	0.00274645	0.303098	0.172919	0.827081	WWTP 1 - Step 4	0.241895	0.758105	0.00364964	0.99635	33	2.94621	0.92618
D2_GD	D2	2	GD	WWTP 1	Step 4	844362	995	995	0	0	79	916	58	21	9	907	2	2	0	2	0	0	0	14	6	Genome Detective	0.0011784	1	0.079397	0.920603	WWTP 1 - Step 4	0.734177	0.265823	0.00982533	0.990175	8	1.88401	0.827586
D2_KR	D2	2	KR	WWTP 1	Step 4	844362	44	44	0	0	25	19	22	3	2	17	3	3	0	3	0	4	0	9	2	Kraken2	5.21104e-05	1	0.568182	0.431818	WWTP 1 - Step 4	0.88	0.12	0.105263	0.894737	7	1.56293	0.733459
D3_CZID	D3	3	CZID	WWTP 1	Step 4	1404672	1385	748	487	150	401	347	173	228	20	327	7	6	1	6	0	16	0	0	16	CZ.ID	0.000532509	0.540072	0.536096	0.463904	WWTP 1 - Step 4	0.431421	0.568579	0.0576369	0.942363	25	2.08956	0.775537
D3_GD	D3	3	GD	WWTP 1	Step 4	1404672	329	329	0	0	247	82	207	40	24	58	3	3	0	3	0	14	0	0	8	Genome Detective	0.000234218	1	0.75076	0.24924	WWTP 1 - Step 4	0.838057	0.161943	0.292683	0.707317	18	2.23265	0.830639
D3_INSA	D3	3	INSA	WWTP 1	Step 4	1404672	4	4	0	0	4	0	4	0	0	0	0	0	0	0	0	0	0	0	0	INSaFLU-TELEVIR	2.84764e-06	1	1	0	WWTP 1 - Step 4	1	0			1	0	0
D3_KR	D3	3	KR	WWTP 1	Step 4	1404672	69	69	0	0	48	21	30	18	1	20	3	3	0	3	0	10	0	0	4	Kraken2	4.91218e-05	1	0.695652	0.304348	WWTP 1 - Step 4	0.625	0.375	0.047619	0.952381	15	2.53131	0.909009
D5_CZID	D5	5	CZID	WWTP 1	Step 4	1311630	72252	1705	54914	15633	640	1065	317	323	5	1060	710	14	696	14	0	0	0	106	4	CZ.ID	0.00129991	0.023598	0.375367	0.624633	WWTP 1 - Step 4	0.495312	0.504687	0.00469484	0.995305	46	2.94281	0.90785
D5_GD	D5	5	GD	WWTP 1	Step 4	1311630	1170	1170	0	0	227	943	184	43	7	936	8	8	0	8	0	0	0	70	2	Genome Detective	0.00089202	1	0.194017	0.805983	WWTP 1 - Step 4	0.810573	0.189427	0.00742312	0.992577	17	2.30192	0.863918
D5_INSA	D5	5	INSA	WWTP 1	Step 4	1311630	172	172	0	0	172	0	172	0	0	0	4	4	0	4	0	0	0	128	0	INSaFLU-TELEVIR	0.000131135	1	1	0	WWTP 1 - Step 4	1	0			3	0.646563	0.391563
D5_KR	D5	5	KR	WWTP 1	Step 4	1311630	327212	151	0	327061	106	45	90	16	2	43	7	7	0	7	0	2	0	31	1	Kraken2	0.000115124	0.000461475	0.701987	0.298013	WWTP 1 - Step 4	0.849057	0.150943	0.0444444	0.955556	21	2.11533	0.786428
E1_CZID	E1	1	CZID	WWTP 2	Step 1	829822	18262	3081	14031	1150	884	2197	496	388	22	2175	7	6	1	6	0	10	0	0	0	CZ.ID	0.00371284	0.168711	0.28692	0.71308	WWTP 2 - Step 1	0.561086	0.438914	0.0100137	0.989986	38	2.07528	0.690291
E1_GD	E1	1	GD	WWTP 2	Step 1	829822	1982	1982	0	0	558	1424	100	458	590	834	2	2	0	2	0	0	0	0	0	Genome Detective	0.00238846	1	0.281534	0.718466	WWTP 2 - Step 1	0.179211	0.820789	0.414326	0.585674	19	2.41213	0.866025
E1_INSA	E1	1	INSA	WWTP 2	Step 1	829822	244	244	0	0	244	0	140	104	0	0	1	1	0	1	0	0	0	0	0	INSaFLU-TELEVIR	0.000294039	1	1	0	WWTP 2 - Step 1	0.57377	0.42623			7	1.23929	0.640822
E1_KR	E1	1	KR	WWTP 2	Step 1	829822	105	105	0	0	49	56	29	20	3	53	1	1	0	1	0	6	0	0	0	Kraken2	0.000126533	1	0.466667	0.533333	WWTP 2 - Step 1	0.591837	0.408163	0.0535714	0.946429	13	2.20851	0.845863
E2_CZID	E2	2	CZID	WWTP 2	Step 1	299056	5636	2897	1930	809	1628	1269	741	887	409	860	17	16	1	16	0	409	0	0	4	CZ.ID	0.00968715	0.514017	0.561961	0.438039	WWTP 2 - Step 1	0.45516	0.54484	0.322301	0.677699	55	2.22635	0.762072
E2_GD	E2	2	GD	WWTP 2	Step 1	299056	1492	1492	0	0	823	669	796	27	501	168	6	6	0	6	0	237	0	0	2	Genome Detective	0.00498903	1	0.551609	0.448391	WWTP 2 - Step 1	0.967193	0.0328068	0.748879	0.251121	31	1.91442	0.661406
E2_INSA	E2	2	INSA	WWTP 2	Step 1	299056	104	104	0	0	104	0	54	50	0	0	0	0	0	0	0	0	0	0	0	INSaFLU-TELEVIR	0.000347761	1	1	0	WWTP 2 - Step 1	0.519231	0.480769			3	0.826431	0.533284
E2_KR	E2	2	KR	WWTP 2	Step 1	299056	516	516	0	0	207	309	75	132	32	277	5	5	0	5	0	214	0	0	1	Kraken2	0.00172543	1	0.401163	0.598837	WWTP 2 - Step 1	0.362319	0.637681	0.10356	0.89644	17	2.09261	0.809099
E3_CZID	E3	3	CZID	WWTP 2	Step 1	458342	2373	1061	1109	203	537	524	220	317	6	518	13	12	1	12	0	6	0	28	16	CZ.ID	0.00231487	0.447113	0.506126	0.493874	WWTP 2 - Step 1	0.409683	0.590317	0.0114504	0.98855	40	2.35487	0.796486
E3_GD	E3	3	GD	WWTP 2	Step 1	458342	439	439	0	0	327	112	231	96	30	82	5	5	0	5	0	0	0	14	8	Genome Detective	0.0009578	1	0.744875	0.255125	WWTP 2 - Step 1	0.706422	0.293578	0.267857	0.732143	18	1.94613	0.760911
E3_INSA	E3	3	INSA	WWTP 2	Step 1	458342	74	74	0	0	74	0	38	36	0	0	0	0	0	0	0	0	0	0	0	INSaFLU-TELEVIR	0.000161451	1	1	0	WWTP 2 - Step 1	0.513514	0.486486			3	0.865577	0.549306
E3_KR	E3	3	KR	WWTP 2	Step 1	458342	66	66	0	0	51	15	17	34	3	12	3	3	0	3	0	3	0	0	4	Kraken2	0.000143997	1	0.772727	0.227273	WWTP 2 - Step 1	0.333333	0.666667	0.2	0.8	13	2.09601	0.825713
E5_CZID	E5	5	CZID	WWTP 2	Step 1	132416	448	5	420	23	5	0	2	3	0	0	40	0	40	0	0	0	0	0	0	CZ.ID	3.77598e-05	0.0111607	1	0	WWTP 2 - Step 1	0.4	0.6			2	0.693147	0.5
E5_GD	E5	5	GD	WWTP 2	Step 1	132416	4	4	0	0	2	2	2	0	0	2	0	0	0	0	0	0	0	0	0	Genome Detective	3.02078e-05	1	0.5	0.5	WWTP 2 - Step 1	1	0	0	1	1	0	0
E5_KR	E5	5	KR	WWTP 2	Step 1	132416	19738	4	0	19734	4	0	2	2	0	0	0	0	0	0	0	0	0	0	0	Kraken2	3.02078e-05	0.000202655	1	0	WWTP 2 - Step 1	0.5	0.5			3	1.03972	0.625
F1_CZID	F1	1	CZID	WWTP 2	Step 2	1532474	9964	2109	7188	667	285	1824	54	231	18	1806	7	6	1	6	0	14	0	0	0	CZ.ID	0.00137621	0.211662	0.135135	0.864865	WWTP 2 - Step 2	0.189474	0.810526	0.00986842	0.990132	29	3.01026	0.934441
F1_GD	F1	1	GD	WWTP 2	Step 2	1532474	758	758	0	0	47	711	20	27	153	558	1	1	0	1	0	0	0	0	0	Genome Detective	0.000494625	1	0.0620053	0.937995	WWTP 2 - Step 2	0.425532	0.574468	0.21519	0.78481	7	1.69626	0.785247
F1_KR	F1	1	KR	WWTP 2	Step 2	1532474	82	82	0	0	13	69	6	7	1	68	0	0	0	0	0	0	0	0	0	Kraken2	5.35082e-05	1	0.158537	0.841463	WWTP 2 - Step 2	0.461538	0.538462	0.0144928	0.985507	3	1.0114	0.611111
F2_CZID	F2	2	CZID	WWTP 2	Step 2	1573236	3132	1718	1012	402	1084	634	456	628	155	479	9	8	1	8	0	166	0	0	0	CZ.ID	0.00109202	0.548531	0.630966	0.369034	WWTP 2 - Step 2	0.420664	0.579336	0.244479	0.755521	36	1.82132	0.70025
F2_GD	F2	2	GD	WWTP 2	Step 2	1573236	764	764	0	0	552	212	504	48	97	115	2	2	0	2	0	103	0	0	0	Genome Detective	0.000485623	1	0.722513	0.277487	WWTP 2 - Step 2	0.913043	0.0869565	0.457547	0.542453	22	1.61866	0.621186
F2_INSA	F2	2	INSA	WWTP 2	Step 2	1573236	60	60	0	0	60	0	40	20	0	0	1	1	0	1	0	0	0	0	0	INSaFLU-TELEVIR	3.8138e-05	1	1	0	WWTP 2 - Step 2	0.666667	0.333333			4	1.25419	0.695556
F2_KR	F2	2	KR	WWTP 2	Step 2	1573236	206	206	0	0	80	126	40	40	15	111	1	1	0	1	0	81	0	0	0	Kraken2	0.00013094	1	0.38835	0.61165	WWTP 2 - Step 2	0.5	0.5	0.119048	0.880952	10	1.88786	0.793125
F3_GD	F3	3	GD	WWTP 2	Step 2	423008	172	172	0	0	106	66	71	35	6	60	4	4	0	4	0	0	0	3	0	Genome Detective	0.000406612	1	0.616279	0.383721	WWTP 2 - Step 2	0.669811	0.330189	0.0909091	0.909091	19	2.32041	0.839184
F3_INSA	F3	3	INSA	WWTP 2	Step 2	423008	8	8	0	0	8	0	8	0	0	0	1	1	0	1	0	0	0	0	8	INSaFLU-TELEVIR	1.89122e-05	1	1	0	WWTP 2 - Step 2	1	0			1	0	0
F3_KR	F3	3	KR	WWTP 2	Step 2	423008	145	145	0	0	55	90	33	22	7	83	3	3	0	3	0	42	0	0	1	Kraken2	0.000342783	1	0.37931	0.62069	WWTP 2 - Step 2	0.6	0.4	0.0777778	0.922222	16	2.52384	0.904482
F5_CZID	F5	5	CZID	WWTP 2	Step 2	3733250	661278	6440	589078	65760	5156	1284	2400	2756	159	1125	1441	38	1403	38	0	150	0	54	156	CZ.ID	0.00172504	0.00973872	0.800621	0.199379	WWTP 2 - Step 2	0.465477	0.534523	0.123832	0.876168	144	2.72596	0.81381
F5_GD	F5	5	GD	WWTP 2	Step 2	3733250	3103	3103	0	0	2464	639	2234	230	51	588	15	15	0	15	0	26	0	18	83	Genome Detective	0.000831179	1	0.79407	0.20593	WWTP 2 - Step 2	0.906656	0.0933442	0.0798122	0.920188	64	2.51145	0.807161
F5_INSA	F5	5	INSA	WWTP 2	Step 2	3733250	288	288	0	0	288	0	186	102	0	0	1	1	0	1	0	0	0	0	0	INSaFLU-TELEVIR	7.71446e-05	1	1	0	WWTP 2 - Step 2	0.645833	0.354167			8	1.48777	0.724537
F5_KR	F5	5	KR	WWTP 2	Step 2	3733250	1268878	1104	0	1267774	874	230	526	348	33	197	18	18	0	18	0	80	0	4	47	Kraken2	0.000295721	0.00087006	0.791667	0.208333	WWTP 2 - Step 2	0.601831	0.398169	0.143478	0.856522	47	2.6609	0.879942
G1_CZID	G1	1	CZID	WWTP 2	Step 3	776692	14341	2949	10503	889	1017	1932	209	808	15	1917	7	6	1	6	0	16	0	8	0	CZ.ID	0.00379687	0.205634	0.344863	0.655137	WWTP 2 - Step 3	0.205506	0.794494	0.00776398	0.992236	28	2.22856	0.799234
G1_GD	G1	1	GD	WWTP 2	Step 3	776692	1262	1262	0	0	544	718	103	441	174	544	5	5	0	5	0	7	0	4	0	Genome Detective	0.00162484	1	0.431062	0.568938	WWTP 2 - Step 3	0.189338	0.810662	0.24234	0.75766	22	2.82914	0.925786
G1_INSA	G1	1	INSA	WWTP 2	Step 3	776692	12	12	0	0	12	0	8	4	0	0	0	0	0	0	0	0	0	0	0	INSaFLU-TELEVIR	1.54501e-05	1	1	0	WWTP 2 - Step 3	0.666667	0.333333			2	0.636514	0.444444
G1_KR	G1	1	KR	WWTP 2	Step 3	776692	72	72	0	0	33	39	28	5	0	39	3	3	0	3	0	0	0	2	0	Kraken2	9.27008e-05	1	0.458333	0.541667	WWTP 2 - Step 3	0.848485	0.151515	0	1	9	1.9321	0.817778
G2_CZID	G2	2	CZID	WWTP 2	Step 3	279222	3513	1373	1891	249	1001	372	323	678	79	293	8	7	1	7	0	92	0	0	0	CZ.ID	0.00491723	0.390834	0.72906	0.27094	WWTP 2 - Step 3	0.322677	0.677323	0.212366	0.787634	27	1.94671	0.74523
G2_GD	G2	2	GD	WWTP 2	Step 3	279222	560	560	0	0	406	154	360	46	80	74	4	4	0	4	0	62	0	0	0	Genome Detective	0.00200557	1	0.725	0.275	WWTP 2 - Step 3	0.8867	0.1133	0.519481	0.480519	16	1.75204	0.692931
G2_INSA	G2	2	INSA	WWTP 2	Step 3	279222	60	60	0	0	60	0	42	18	0	0	0	0	0	0	0	0	0	0	0	INSaFLU-TELEVIR	0.000214883	1	1	0	WWTP 2 - Step 3	0.7	0.3			5	1.50479	0.76
G2_KR	G2	2	KR	WWTP 2	Step 3	279222	141	141	0	0	73	68	31	42	1	67	2	2	0	2	0	34	0	0	0	Kraken2	0.000504975	1	0.51773	0.48227	WWTP 2 - Step 3	0.424658	0.575342	0.0147059	0.985294	13	2.12125	0.84001
G3_CZID	G3	3	CZID	WWTP 2	Step 3	477456	2338	821	1232	285	291	530	110	181	12	518	5	4	1	4	0	12	0	0	0	CZ.ID	0.00171953	0.351155	0.354446	0.645554	WWTP 2 - Step 3	0.378007	0.621993	0.0226415	0.977358	23	2.28305	0.824039
G3_GD	G3	3	GD	WWTP 2	Step 3	477456	286	286	0	0	189	97	131	58	38	59	5	5	0	5	0	0	0	0	0	Genome Detective	0.000599008	1	0.660839	0.339161	WWTP 2 - Step 3	0.693122	0.306878	0.391753	0.608247	18	2.17087	0.799168
G3_INSA	G3	3	INSA	WWTP 2	Step 3	477456	136	136	0	0	136	0	88	48	0	0	3	3	0	3	0	0	0	0	24	INSaFLU-TELEVIR	0.000284843	1	1	0	WWTP 2 - Step 3	0.647059	0.352941			6	1.49042	0.732266
G3_KR	G3	3	KR	WWTP 2	Step 3	477456	51	51	0	0	33	18	21	12	0	18	1	1	0	1	0	0	0	0	0	Kraken2	0.000106816	1	0.647059	0.352941	WWTP 2 - Step 3	0.636364	0.363636	0	1	7	1.83153	0.828304
G5_CZID	G5	5	CZID	WWTP 2	Step 3	508704	2080	55	1919	106	49	6	23	26	0	6	35	0	35	0	0	0	0	0	0	CZ.ID	0.000108118	0.0264423	0.890909	0.109091	WWTP 2 - Step 3	0.469388	0.530612	0	1	8	1.95618	0.842149
G5_GD	G5	5	GD	WWTP 2	Step 3	508704	27	27	0	0	27	0	27	0	0	0	0	0	0	0	0	0	0	0	0	Genome Detective	5.30761e-05	1	1	0	WWTP 2 - Step 3	1	0			4	1.33499	0.72428
G5_INSA	G5	5	INSA	WWTP 2	Step 3	508704	30	30	0	0	30	0	30	0	0	0	0	0	0	0	0	0	0	0	0	INSaFLU-TELEVIR	5.89734e-05	1	1	0	WWTP 2 - Step 3	1	0			2	0.636514	0.444444
G5_KR	G5	5	KR	WWTP 2	Step 3	508704	3	3	0	0	3	0	3	0	0	0	0	0	0	0	0	0	0	0	0	Kraken2	5.89734e-06	1	1	0	WWTP 2 - Step 3	1	0			2	0.636514	0.444444
H1_CZID	H1	1	CZID	WWTP 2	Step 4	1899016	8794	1540	6696	558	314	1226	67	247	13	1213	8	7	1	7	0	2	0	8	0	CZ.ID	0.000810946	0.175119	0.203896	0.796104	WWTP 2 - Step 4	0.213376	0.786624	0.0106036	0.989396	22	2.74332	0.913586
H1_GD	H1	1	GD	WWTP 2	Step 4	1899016	886	886	0	0	351	535	48	303	179	356	4	4	0	4	0	2	0	4	0	Genome Detective	0.000466557	1	0.396163	0.603837	WWTP 2 - Step 4	0.136752	0.863248	0.334579	0.665421	11	2.29934	0.888825
H1_KR	H1	1	KR	WWTP 2	Step 4	1899016	34	34	0	0	15	19	12	3	1	18	2	2	0	2	0	0	0	2	0	Kraken2	1.7904e-05	1	0.441176	0.558824	WWTP 2 - Step 4	0.8	0.2	0.0526316	0.947368	5	1.47913	0.745562
H2_CZID	H2	2	CZID	WWTP 2	Step 4	414040	805	51	754	0	49	2	19	30	0	2	3	2	1	2	0	0	0	0	0	CZ.ID	0.000123177	0.063354	0.960784	0.0392157	WWTP 2 - Step 4	0.387755	0.612245	0	1	2	0.693147	0.5
H2_GD	H2	2	GD	WWTP 2	Step 4	414040	226	226	0	0	26	200	0	26	200	0	0	0	0	0	0	0	0	0	0	Genome Detective	0.000545841	1	0.115044	0.884956	WWTP 2 - Step 4	0	1	1	0
H2_INSA	H2	2	INSA	WWTP 2	Step 4	414040	20	20	0	0	20	0	10	10	0	0	0	0	0	0	0	0	0	0	0	INSaFLU-TELEVIR	4.83045e-05	1	1	0	WWTP 2 - Step 4	0.5	0.5			2	0.693147	0.5
H2_KR	H2	2	KR	WWTP 2	Step 4	414040	3	3	0	0	1	2	0	1	2	0	0	0	0	0	0	0	0	0	0	Kraken2	7.24568e-06	1	0.333333	0.666667	WWTP 2 - Step 4	0	1	1	0
H3_CZID	H3	3	CZID	WWTP 2	Step 4	644258	7443	2171	4727	545	1127	1044	491	636	26	1018	18	17	1	17	0	21	20	0	24	CZ.ID	0.00336977	0.291683	0.519116	0.480884	WWTP 2 - Step 4	0.43567	0.56433	0.0249042	0.975096	60	2.50322	0.806152
H3_GD	H3	3	GD	WWTP 2	Step 4	644258	1239	1239	0	0	760	479	476	284	159	320	12	12	0	12	0	0	10	0	12	Genome Detective	0.00192314	1	0.613398	0.386602	WWTP 2 - Step 4	0.626316	0.373684	0.331942	0.668058	33	2.39602	0.839818
H3_INSA	H3	3	INSA	WWTP 2	Step 4	644258	50	50	0	0	50	0	32	18	0	0	1	1	0	1	0	0	0	0	0	INSaFLU-TELEVIR	7.76087e-05	1	1	0	WWTP 2 - Step 4	0.64	0.36			4	1.25953	0.6944
H3_KR	H3	3	KR	WWTP 2	Step 4	644258	159	159	0	0	120	39	68	52	1	38	6	6	0	6	0	4	5	0	2	Kraken2	0.000246796	1	0.754717	0.245283	WWTP 2 - Step 4	0.566667	0.433333	0.025641	0.974359	25	2.7579	0.904432
H5_CZID	H5	5	CZID	WWTP 2	Step 4	1667124	529036	19636	488942	20458	13740	5896	6455	7285	248	5648	1319	41	1278	41	0	247	8	6	416	CZ.ID	0.0117784	0.0371166	0.699735	0.300265	WWTP 2 - Step 4	0.469796	0.530204	0.0420624	0.957938	158	2.15663	0.723881
H5_GD	H5	5	GD	WWTP 2	Step 4	1667124	10679	10677	0	2	6501	4176	5967	534	177	3999	20	20	0	20	0	14	4	2	219	Genome Detective	0.00640444	0.999813	0.608879	0.391121	WWTP 2 - Step 4	0.917859	0.0821412	0.0423851	0.957615	69	1.88789	0.598234
H5_INSA	H5	5	INSA	WWTP 2	Step 4	1667124	678	678	0	0	678	0	448	230	0	0	1	1	0	1	0	0	0	0	0	INSaFLU-TELEVIR	0.000406688	1	1	0	WWTP 2 - Step 4	0.660767	0.339233			6	1.20857	0.681755
H5_KR	H5	5	KR	WWTP 2	Step 4	1667124	2614	2614	0	0	2070	544	1326	744	40	504	24	24	0	24	0	116	2	1	82	Kraken2	0.00156797	1	0.79189	0.20811	WWTP 2 - Step 4	0.64058	0.35942	0.0735294	0.926471	57	2.5357	0.855718

## Sheet: Supplementary Table S3
		CZ.ID	Genome Detective	INSaFLU-TELEVIR
Genome Detective	Z	1.5990
	p-value	0.3294
INSaFLU-TELEVIR	Z	-1.5772	-3.1887
	p-value	0.3442	0.0043*
Kraken2	Z	4.3852	2.8086	5.9749
	p-value	0.0000*	0.0149*	0.0000*
Comparison number of viral reads by pairs of softwares, using Dunn's post-hoc tests with Bonferroni correc-tion. First row value represents the Dunn's pairwise z test statistic; second row represents the p-value associat-ed with the test.

## Sheet: Supplementary Figure S1
Rarefaction curve for the different software, showing the number of identified Taxa increasing with higher number of reads (sample size)

## Sheet: Supplementary Table S4
Richness						Output of Dunn’s Test for richness (observed number of OTUs) across softwares shows the differences in mean ranks between each pair of groups (upper value) along with the adjusted p-values (in italic) from the Holm correction (lower value).
		CZ.ID	Genome Detective	INSaFLU-TELEVIR
Genome Detective	Z	2.228743
	p-value	0.0387
INSaFLU-TELEVIR	Z	-1.701509	-3.916248
	p-value	0.0444	0.0002*
Kraken2	Z	3.994538	1.732917	5.696047
	p-value	0.0002*	0.0831	0.0000*
Shannon						Output of Dunn’s Test for Shannon Index across softwares shows the differences in mean ranks between each pair of groups (upper value) along with the adjusted p-values (in italic) from the Holm correction (lower value).
		CZ.ID	Genome Detective	INSaFLU-TELEVIR
Genome Detective	Z	1.468441
	p-value	0.1420
INSaFLU-TELEVIR	Z	6.066668	4.548294
	p-value	0.0000*	0.0000*
Kraken2	Z	2.041221	0.555979	-4.025446
	p-value	0.0618	0.2891	0.0001*
Simpson						Output of Dunn’s Test for Simpson Index across softwares shows the differences in mean ranks between each pair of groups (upper value) along with the adjusted p-values (in italic) from the Holm correction (lower value).
		CZ.ID	Genome Detective	INSaFLU-TELEVIR
Genome Detective	Z	0.900333
	p-value	0.5519
INSaFLU-TELEVIR	Z	6.519095	5.565106
	p-value	0.0000*	0.0000*
Kraken2	Z	0.659034	-0.246723	-5.860061
	p-value	0.5099	0.4026	0.0000*

## Sheet: Supplementary Table S5
	df	F	p-value
Software	3	10.9846	0.000999***
Treatment Plant	1	1.3414	0.033966*
Step	3	1.1053	0.028971*
Residual	115
Total	122

## Sheet: Supplementary Table S6
Family	Genus
Adenoviridae	Mastadenovirus
Caliciviridae	Norovirus
Caliciviridae	Sapovirus
Orthoherpesviridae	Cytomegalovirus
Orthoherpesviridae	Lymphocryptovirus
Orthoherpesviridae	Roseolovirus
Papillomaviridae	Alphapapillomavirus
Parvoviridae	Bocaparvovirus
Picornaviridae	Enterovirus
Picornaviridae	Hepatovirus
Picornaviridae	Kobuvirus
Picornaviridae	Salivirus
Pneumoviridae	Orthopneumovirus
Polyomaviridae	Betapolyomavirus
Sedoreoviridae	Rotavirus
